# Supplementary material for: Effect of Harvest Time on Growth and Bioactive Compounds in Salvia miltiorrhiza
Source: Plants (Basel). 2024 Jun 28;13(13):1788. doi: 10.3390/plants13131788 (PMC11243644; doi:10.3390/plants13131788)
Supplement: Supplementary file 1 [file plants-13-01788-s001.zip]

Archive with 1 entries (1 files):
- plants-2999793-supplementary.pdf
